# Supplementary material for: High Mutation Frequency and Significant Population Differentiation in Papaya Ringspot Virus-W Isolates
Source: Pathogens. 2021 Oct 4;10(10):1278. doi: 10.3390/pathogens10101278 (PMC8537659; doi:10.3390/pathogens10101278)
Supplement: Supplementary file 1 [file pathogens-10-01278-s001.zip]

Archive with 1 entries (1 files):
- pathogens-1385613-supplementary.pdf
